# Supplementary material for: Presence and activity of Fibrinogen like protein 2 in platelets
Source: PLoS One. 2023 May 18;18(5):e0285735. doi: 10.1371/journal.pone.0285735 (PMC10194929; doi:10.1371/journal.pone.0285735)
Supplement: S1 Raw data — (XLSX) [file pone.0285735.s004.xlsx]

## Sheet: Figure 1 and S1
Cohort	sample #	Gender	PBMC X 10^6	Platelets X 10^6	WBC X 10^6	Neutrophils X 10^6	lymphocytes X 10^6	monocytes X 10^6	eos X 10^6	basophils X 10^6	age (yr)	prothrombin time (sec)	Thrombin generation (IU)			Platelets X 10^6	WBC X 10^6	mean prothrombin time (sec)		WBC X 10^6	Platelets X 10^6	mean prothrombin time (sec)
Healthy	1	1	1.5	35.99	1.6003	0.114307	1.14307	0.295854	0.0201718	0.00672395	67.7782	134.6	2.3			56.98	0.0308	137.5		1.595	28.6	163.5
Healthy	2	1	1.5	64.6	1.5684	0.07842	0.897473	0.54894	0.00871333	0.00871333	59.8166	128.2	2.3			58.15	0.2755	148.6		1.7248	11.08	278
Healthy	3	1	1.5	49.64	1.5438	0.0503413	1.14107	0.318828	0.0167804	0	65.9001	117.7	2.2			58.07	0.5126	146.65		1.74411	35.22	135.9
Healthy	4	1	1.5	90.72	1.6456	0.165836	0.892961	0.56129	0.0127566	0.0127566	61.1882	110.5	2.1			58.08	0.9568	141.3		1.76341	60.36	117.9
Healthy	5	1	1.5	47.7	1.7756	0.31193	0.719838	0.635857	0.0119973	0.0119973	58.0233	135.7	2.1			58.63	1.4198	141.6		1.78272	85.5	97.1
Healthy	6	1	1.5	32.7	1.5436	0.0497935	1.12035	0.323658	0.0248968	0	68.9008	110.5	2			58.05	2.021	157.5		1.80202	110.64	83.9
Healthy	7	0	1.5	39.904	1.55104	0.0560151	1.00827	0.392106	0.00509229	0.00509229	33.5907	136	2							1.84063	160.92	83.6
Healthy	8	1	1.5	30.82	1.5938	0.107275	1.08807	0.33715	0.03065	0	72.9008	136.4	2							1.87924	211.2	78
Healthy	9	0	1.5	21	1.53	0.034382	1.05438	0.406854	0	0.00573034	40.2957	136.1	1.96							1.95485	309.665	70.9
Healthy	10	0	1.5	19.51	1.6746	0.198308	0.694078	0	0	0	32.6735	187.2	1.96
Healthy	11	1	1.5	69.447	1.5406	0.0466848	1.1111	0.303452	0.00466848	0.00466848	39.1321	128	1.95
Healthy	12	1	1.5	22.41	1.6079	0.122238	1.11895	0.329102	0.0188058	0	73.2841	157	1.95
Healthy	13	1	1.5	42.84	1.5833	0.095544	1.06463	0.354878	0.0136491	0	73.9384	125.9	1.9
Healthy	14	1	1.5	62.4	1.572	0.0827368	1.24105	0.165474	0.0275789	0	55.091	98.4	1.88
Healthy	15	1	1.5	36.5	1.6022	0.116827	0.926272	0.467308	0.0166896	0.00834479	66.0643	152.8	1.87
Healthy	16	1	1.5	23.38	1.6169	0.133156	1.04623	0.32338	0	0	63.1129	153.5	1.86
Healthy	17	1	1.5	57.96	1.5567	0.0651642	0.999184	0.456149	0	0.00724047	26.4586	140.6	1.77
Healthy	18	1	1.5	69.96	1.5396	0.0457307	1.00608	0.457307	0	0	58.5133	119.1	1.77
Healthy	19	1	1.5	45.59	1.597	0.110903	1.13121	0.321618	0.0221806	0	59.0664	116.8	1.75
Healthy	20	1	1.5	42.64	1.5492	0.056678	1.22802	0.226712	0.0188927	0	59.6441	121.5	1.74
Healthy	21	0	1.5	93.456	1.54752	0.0546184	0.946718	0.527977	0	0	57.5031	114.9	1.73
Healthy	22	1	1.5	25.92	1.6728	0.1968	0.9102	0.4428	0.0984	0	61.64	160.8	1.7
Healthy	23	0	1.5	68.628	1.52394	0.0275411	1.18427	0.293772	0	0	58.9678	140	1.7
Healthy	24	0	1.5	61.16	1.639	0.157596	0.945577	0.504308	0.0157596	0	44.2081	121.5	1.7
Healthy	25	1	1.5	22.41	1.5664	0.0754892	1.00023	0.452935	0.00943614	0.00943614	70.694	177	1.66
Healthy	26	0	1.5	106.653	4.03232	2.66348	0.0329842	0.989526	0.0247382	0	43.1595	148	1.63
Healthy	27	1	1.5	16.8763	1.521	0.024336	1.19246	0.279864	0.012168	0	61.1554	195.2	1.57
Healthy	28	0	1.5	63.18	3.9804	2.61252	0.0616161	1.13374	0.0123232	0.0123232	44.5503	135	1.48
Healthy	29	1	1.5	86.35	1.5715	0.0810694	1.01649	0.255681	0.0124722	0.00623611	59.0445	93.5	1.45
Healthy	30	1	1.5	20.74	1.5366	0.0422917	1.0009	0.437015	0.0140972	0	67.9589	172.3	1.43
Healthy	31	0	1.5	27.848	1.5472	0.0542877	1.10204	0.276867	0	0.0162863	60.4627	141.3	1.4
Healthy	32	1	1.5	42.6	1.5501	0.0558063	0.595267	0.241827	0	0	74.4942	161.1	1.37
Healthy	33	0	1.5	81.6	4.0755	2.70806	0.312812	0.795438	0.017875	0.017875	50.7159	143.4	1.36
Healthy	34	1	1.5	22.56	1.6504	0.17147	0.975236	0.471543	0.0107169	0	57.7769	189.8	1.23
Healthy	35	0	1.5	54.27	2.1901	0.75953	0	1.7624	0.0368704	0.00737407	35.9754	169.5	1.18
Healthy	36	1	1.5	20.33	1.5428	0.0493696	1.06145	0.296218	0.0123424	0	60.2218	175.6	1.1
Healthy	37	1	1.5	10.32	1.5817	0.0936209	0.901717	0.546943	0.00985483	0.00985483	25.0513	234.35	1
Healthy	38	1	1.5	13.89	1.5308	0.0351908	1.02933	0.299122	0.0175954	0.00845493	59.5975	284.2	1
Healthy	39	1	1.5	8.61	1.5287	0.0329258	1.11478	0.348073	0	0.00470369	66.5818	323.3	0.87
Healthy	40	1	1.5	16.5218	1.53575	0.041003	1.22264	0.201288	0	0.00372755	62.0452	233.1	0.7
Healthy	41	0	1.5	99.96	4.7481	2.646	0	3.3663	0.1323	0.0147	29.2539	125.2
Healthy	42	1	1.5	232.2	3.201	1.7018	0.499734	0.931937	0.0135063	0	29.8973	104
Healthy	43	1	1.5	53.025	2.2245	0.725723	1.08859	0.357603	0.0473298	1.25161	41.1526	140.8
Healthy	44	0	1.5	41.48	1.9148	0.417328	0.147292	1.32563	0	0	23.0691	160.8
Healthy	45	0	1.5	100	1.704	0.588	0	1.1	0.072	0.004	55.8056	129.1
Healthy	46	0	1.5	100.165	1.69	0.184	0	1.32	0.2	0	59.1786	130.8
Healthy	47	1	1.5	15.4	1.632	0.132324	1.03654	0.441081	0	0	36.0274	181.7
Healthy	48	1	1.5	100.005	1.6239	0.614449	0.175557	0.658338	0.131668	0.0438892	72.0465	123.5
Healthy	49	1	1.5	14.82	1.5988	0.112196	0.64513	0.757326	0.0560982	0	62.7598	246.2
Healthy	50	0	1.5	47.061	1.59072	0.0905748	1.05293	0.401926	0	0.0113219	24.6023	127.1
Healthy	51	0	1.5	55.278	1.58217	0.0820937	0.835863	0.447784	0	0.0149261	58.2779	116.15
Healthy	52	0	1.5	85.31	1.5726	0.0723034	1.0484	0.433821	0	0	35.5784	108.7
Healthy	53	1	1.5	103.05	1.5687	0.0692074	0.899696	0.599797	0	0	52.8405	110.3
Healthy	54	1	1.5	47.94	1.5611	0.0609438	1.16731	0.304719	0	0.00937598	30.7351	122.4
Healthy	55	0	1.5	81.792	1.5576	0.0576889	1.17108	0.271138	0	0.00576889	65.6345	137.75
Healthy	56	1	1.5	29.61	1.55264	0.0602967	1.16071	0.301483	0.00753709	0.00753709	35.9398	139
Healthy	57	1	1.5	42.074	1.54632	0.0462739	1.11443	0.350911	0	0.00385616	40.8542	113.1
Healthy	58	1	1.5	25.2	1.542	0.0420545	1.24061	0.238309	0.00700909	0	30.13	153.6
Healthy	59	1	1.5	50.32	1.5408	0.0409062	1.14537	0.313614	0.0136354	0.0136354	26.8227	137.4
Healthy	60	1	1.5	71.2504	1.54022	0.0402297	1.12068	0.35632	0	0	34.7543	142.9
Healthy	61	0	1.5	19.034	1.53684	0.0422983	1.01516	0.331337	0.00704972	0	32.3888	155.5
Healthy	62	0	1.5	48.36	1.53683	0.0368839	0	0	0	0	38.6721	162
Healthy	63	0	1.5	46.644	1.5338	0.0294305	1.01535	0.310814	0	0.00675683	47.2088	124.1
Healthy	64	1	1.5	51.87	1.53192	0.031915	1.22075	0.263299	0	0.00797875	39.3429	116.65
Healthy	65	1	1.5	179.55	1.5285	0.0283056	0.113222	0.849167	0	0	35.6468	129.3
Healthy	66	0	1.5	31.08	1.51665	0.0167278	1.26573	0.223037	0	0.00557592	54.8583	135.5
Healthy	67	1	1.5	99.75	1.5	0	0.7	0.73	0.02	0	41.6537	123
Healthy	68	0	1.5	100.1	0.8687	0.6205	0.6855	1.41025	0.02095	0.01365	31.8275	125.55

## Sheet: Figure 2
	clotting time
	plasma only				w/ pf-pbc				avg	sd	delta
FIIDP (IL)	93.2	97.9	103.8	94.9	87	104.6	94.8	102	97.1	7.90696	-3.9
FXDP (IL)	402.6	393	404.6	389	131.5	94.1	121.3	91.5	109.6	19.8692	293
FVDP	FXDP
15.5	127.4
17.2	119.4
17.7	129.45
17.75	131.6
17.8	163.1
17.9	108.25
18	119.05
18.2	189.5
18.3	143.2
18.5	141.6
18.5	151.4
19.25	154.65
20	128.6
20.1	148.95

## Sheet: Figure 3
FGL2 ELISA			FX ELISA
platelets	plasma		platelets	fxdp	plasma	NPP
8.69984	21.549		7.21523	190.015	6619.82	7855.36
12.2632	31.7416		3.82492	185.653	11133.3	5421.55
9.32584	20.8668		6.24414
20.1605	17.2151		6.85796
11.4286			8.41145
14.7994			7.37673
2.85714			17.0395
12.199
11.6854
11.1075
16.0193

## Sheet: Figure 5
anti-FGL2				normal IgG
ug/ml	% inhibition	SD		ug/ml	% inhibition	SD
0	0	0		0	0	0.0435209
8.05	0.00716706	0.005		8	-0.0519	0.0769764
16.1	0.0742069	0.0156319		16	0.0249676	0.0954594
88.9038	0.172112	0.0459017		80	-0.0114784	0.0356512
161	0.347609	0.0370983		160	-0.0146819	0.0271677
	activity (%)
[xarelto] (ng/ul)	FXDP	FXDP+PLT	Normal pooled plasma
0	4.54418	8.55027	90.1666
203.687	1.93266	3.95617	37.7244
382.946	1.71496	3.20621	21.5592
606.292	1.77408	3.0626	14.7876
814.2	1.87117	3.2509	8.68701

## Sheet: Figure 6
		Relative PT activity	PT (sec)	SD
homogenized platelets	No agonist	1	125.533	4.08697
Secreted proteins	No agonist	0		0
	Collagen	0.233608	259.667	9.60902
	ADP	0.168096	307.567	24.6849
	AA	0.0544743	540.233	43.4373
